# Supplementary material for: Establishment of a Virus-Induced Gene-Silencing (VIGS) System in Tea Plant and Its Use in the Functional Analysis of CsTCS1
Source: Int J Mol Sci. 2022 Dec 26;24(1):392. doi: 10.3390/ijms24010392 (PMC9820744; doi:10.3390/ijms24010392)
Supplement: Supplementary file 1 [file ijms-24-00392-s001.zip]

Archive with 1 entries (1 files):
- ijms-2090326-supplementary.pdf
